# Supplementary material for: Middle cerebral artery pressure laterality in patients with symptomatic ICA stenosis
Source: PLoS One. 2021 Jan 8;16(1):e0245337. doi: 10.1371/journal.pone.0245337 (PMC7793245; doi:10.1371/journal.pone.0245337)
Supplement: S1 Dataset — (XLSX) [file pone.0245337.s001.xlsx]

## Sheet: Blad1
dP_MCA (mmHg)	dQ_ICA (ml/min)	dQ_MCA (ml/min)	dQ_ACA (ml/min)
0.929343	75.4914	8.89584	43.0371
9.42582	10.3231	3.06124	-24.7779
3.01268	29.1418	23.792	-47.5414
0.181593	-7.0073	3.90359	-79.2695
31.8642	427.236	21.479	288.509
19.4584	302.351	73.2972	190.67
5.39379	58.5153	1.21143	102.835
8.23245	230.892	22.1971	183.384
4.80468	127.625	12.9956	55.2003
3.96272	91.5244	-7.79087	103.013
7.70537	325.882	77.5424	123.967
1.24287	-9.11747	0.805309	3.90978
1.02393	24.6715	3.53338	42.2115
12.7239	198.191	1.30937	146.387
0.261776	-0.274164	25.0651	-42.642
0.874887	11.0556	-43.0046	29.6004
7.19629	142.961	29.5731	72.173
3.99715	-7.5189	21.5399	-38.1925
-0.433093	-7.26921	-13.9889	1.93637
-1.29748	23.4563	7.12424	30.1154
28.5564	344.014	53.4559	183.674
4.83956	76.0041	6.58399	88.4699
1.10554	-3.99382	19.5446	-12.9652
2.20042	123.063	48.3351	56.4874
9.11776	164.918	40.2757	140.64
-0.338809	-47.9421	-9.09798	-3.85138
1.05603	14.1099	-2.20568	20.7912
12.8931	398.032	15.1619	433.519
